# Supplementary material for: Urban Pit-Building Insects Are Attracted to Walls for Multiple Reasons
Source: Biology (Basel). 2021 Jul 8;10(7):635. doi: 10.3390/biology10070635 (PMC8301029; doi:10.3390/biology10070635)
Supplement: Supplementary file 1 [file biology-10-00635-s001.zip]

Archive with 2 entries (2 files):
- biology-1268196-supplementary.pdf
- SupplementaryData.xlsx
